# Supplementary material for: The Effect of Continuous Selection in KiwiCross® Composite Breed on Breed Ancestry and Productivity Performance
Source: Animals (Basel). 2025 Jan 10;15(2):175. doi: 10.3390/ani15020175 (PMC11758328; doi:10.3390/ani15020175)
Supplement: Supplementary file 1 [file animals-15-00175-s001.zip]

Archive with 1 entries (1 files):
- animals-3399002-supplementary.pdf
